# Supplementary material for: Preparation of Mn/Zn@PG Catalyst for Catalytic Oxidation Treatment of Coal Chemical Wastewater
Source: Int J Environ Res Public Health. 2022 Aug 30;19(17):10812. doi: 10.3390/ijerph191710812 (PMC9518122; doi:10.3390/ijerph191710812)
Supplement: Supplementary file 1 [file ijerph-19-10812-s001.zip]

Archive with 1 entries (1 files):
- ijerph-1852240-supplementary.pdf
